# Supplementary material for: Genetic Distinctiveness of the Herdwick Sheep Breed and Two Other Locally Adapted Hill Breeds of the UK
Source: PLoS One. 2014 Jan 29;9(1):e87823. doi: 10.1371/journal.pone.0087823 (PMC3906253; doi:10.1371/journal.pone.0087823)
Supplement: Table S4 — Inbreeding coefficients per marker per breed. (XLSX) [file pone.0087823.s005.xlsx]

## Sheet: Sheet1
Table S4. Inbreeding coefficients per marker per breed.
FIS	Dalesbred	Herdwick	Rough Fell
BM8125	0.059	-0.193	0.702
MAF214	0.161	-0.104	-0.2
MAF65	-0.062	-0.095	-0.061
OarHH47	0.276	0.06	0.125
OarAE129	0.291	0.258	0.302
OarFCB128	0.245	0.414	0.015
OarFCB304	-0.217	-0.08	-0.045
McM527	0.122	0.139	0.179
OarVH72	0.212	0.127	0.367
OarCP34	0.341	-0.064	0.127
All	0.154	0.059	0.162
The inbreeding coeficients were calculated using the program FSTat.
